# Supplementary material for: Synergistic Remediation of Organic Dye by Titanium Dioxide/Reduced Graphene Oxide Nanocomposite
Source: Molecules. 2023 Oct 29;28(21):7326. doi: 10.3390/molecules28217326 (PMC10647384; doi:10.3390/molecules28217326)
Supplement: Supplementary file 1 [file molecules-28-07326-s001.zip]

Archive with 1 entries (1 files):
- molecules-2654303-supplementary.pdf
